# Supplementary material for: Synthesis and Chemical and Biological Evaluation of a Glycine Tripeptide Chelate of Magnesium
Source: Molecules. 2021 Apr 21;26(9):2419. doi: 10.3390/molecules26092419 (PMC8122334; doi:10.3390/molecules26092419)
Supplement: Supplementary file 1 [file molecules-26-02419-s001.zip]

Archive with 1 entries (1 files):
- molecules-1164852-supplementary.pdf
